# Supplementary material for: Differences in resting-state brain networks and gray matter between APOE ε2 and APOE ε4 carriers in non-dementia elderly
Source: Front Psychiatry. 2023 Aug 10;14:1197987. doi: 10.3389/fpsyt.2023.1197987 (PMC10449453; doi:10.3389/fpsyt.2023.1197987)
Supplement: SUPPLEMENTARY TABLE 1 — Details of APOE e2 carriers [file Table_1.XLSX]

## Sheet: Sheet1
serial number	genotype	years	gender	education	MMSE	N1/N2/N3	N4	N5	ROCF(recall)	SDMT	TMT-A	CDT	ROCF(copy)	VFT	BNT	TMT-B	SCWT-C(time)	SCWT-C（right）
QD-0015	2/3	64	2	12	30	20	7	5	12	42	34	29	36	40	26	114	73	50
QD-0058	2/3	52	2	11	29	22	9	8	22	66	32	30	34	52	23	113	74	49
QD-0109	2/3	52	1	13	30	22	3	3	12	45	40	14	34	57	26	108	85	48
QD-0124	2/3	58	2	16.5	30	27	11	8	14	39	43	30	36	55	18	138	67	50
QD-0125	2/3	52	2	15	28	21	7	7	14	65	37	14	34	50	22	84	87	47
QD-0130	2/3	73	2	12	30	14	5	3	10	19	36	25	34	47	18	145	134	46
QD-0143	2/3	54	2	9	29	15	3	1	12	35	58	27	36	39	20	134	96	48
QD-0183	2/3	50	1	8	30	20	7	8	10	35	44	16	36	39	26	99	70	47
QD-0194	2/3	50	1	20	29	18	6	6	10	58	26	26	36	46	28	67	50	50
QD-0196	2/3	59	2	7	30	14	5	4	30	31	54	18	34	28	27	181	77	45
QD-204	2/3	53	1	11	29	22	4	4	8	48	42	29	36	41	26	111	76	50
QD-272	2/2	66	1	11	24	2	1	0	2	13	110	16	28	17	14	316	150	35
QD-281	2/3	64	2	12	26	21	3	4	4	28	115	23	22	41	24	135	150	41
QD-350	2/3	64	2	2	29	12	4	4	10	42	32	27	33	42	21	153	78	48
QD-382	2/3	53	1	18	29	17	4	4	28	45	44	24	36	39	25	107	73	50
QD-422	2/3	76	2	6	25	15	2	2	16	21	93	21	36	44	16	264	70	50
QD-459	2/3	56	1	12	30	22	7	5	34	42	38	18	36	40	30	90	76	49
QD-481	2/3	75	2	13	30	13	3	3	29	33	45	15	36	45	24	168	66	50
QD-488	2/3	73	2	13	26	15	3	2	8	36	69	25	36	51	24	144	70	46
QD-502	2/3	54	2	10	29	25	10	9	20	48	60	27	36	46	26	120	50	50
QD-511	2/3	63	2	10	30	21	7	6	18	60	51	25	36	50	23	120	48	50
sub0701	2/3	75	2	16	27	14	1	0	17	26	40	25	36	43	27	160	97	47
sub0702	2/3	60	2	9	29	19	6	4	8	23	138	24	25	44	22	183	73	45
sub0703	2/3	69	2	14	29	22	8	8	13	56	45	30	36	47	29	141	51	50
sub0704	2/3	72	1	14	28	20	5	4	22	22	92	24	35	40	26	260	77	45
sub0705	2/3	67	1	12	28	9	3	0	26	53	34	21	36	42	28	109	56	49
sub0706	2/3	59	2	8	26	18	7	4	2	17	49	15	18	48	17	284	68	45
sub0707	2/3	68	2	9	27	16	4	2	1	24	66	24	32	42	17	185	83	45
sub0708	2/3	69	1	12	29	13	5	4	19	19	82	30	34	31	26	179	101	41
sub0709	2/3	70	1	9	30	21	6	3	14	30	60	24	34	53	27	122	73	44
sub0710	2/3	58	1	12	25	13	4	4	8	35	59	20	36	51	24	160	79	46
