# Supplementary material for: Differences in resting-state brain networks and gray matter between APOE ε2 and APOE ε4 carriers in non-dementia elderly
Source: Front Psychiatry. 2023 Aug 10;14:1197987. doi: 10.3389/fpsyt.2023.1197987 (PMC10449453; doi:10.3389/fpsyt.2023.1197987)
Supplement: SUPPLEMENTARY TABLE 2 — Details of APOE e4 carriers [file Table_2.XLSX]

## Sheet: Sheet1
Serial number	Genotype	Years	Gender	Education	MMSE	N1/N2/N3	N4	N5	ROCF(recall)	SDMT	TMT-A	CDT	ROCF(copy)	VFT	BNT	TMT-B	SCWT-C(time)	SCWT-C（right）
QD-0003	3/4	51	2	15	28	26	10	10	20	53	109	22	36	51	28	130	50	47
QD-0006	3/4	61	2	14	30	28	12	12	10	31	62	28	34	52	23	135	59	50
QD-0009	3/4	70	2	17	24	7	0	0	0	32	155	24	36	23	20	205	124	50
QD-0038	3/4	71	1	12	28	22	10	10	16	25	81	26	34	49	23	92	100	45
QD-0041	3/4	69	2	17	28	13	3	2	20	40	50	29	36	40	21	120	90	44
QD-0047	3/4	74	1	13	26	18	6	3	16	25	137	27	36	33	25	278	164	45
QD-0075	3/4	55	2	11	29	26	8	8	14	31	67	21	36	44	25	134	84	47
QD-0080	3/4	72	1	7	27	12	6	4	14	25	43	26	34	38	25	173	105	45
QD-0081	3/4	60	1	14	27	22	8	8	8	27	61	6	32	30	25	217	126	48
QD-0083	3/4	69	2	13	24	3	0	0	0	2	438	2	2	27	19	174	135	33
QD-0110	3/4	62	2	12	27	20	8	8	20	50	58	23	34	51	17	130	90	41
QD-0112	3/4	76	2	9	24	10	0	0	0	11	80	8	13	23	16	175	172	21
QD-0150	3/4	65	2	9	24	9	0	0	0	21	70	10	8	22	12	245	134	42
QD-0165	3/4	61	2	8	24	21	7	5	4	17	71	3	14	34	20	222	118	43
QD-0189	3/4	60	2	9	26	15	2	3	2	24	83	27	18	31	19	187	84	43
QD-0190	3/4	64	2	12	27	16	1	1	6	44	47	23	36	51	26	192	68	46
QD-198	3/4	68	1	14	27	13	2	2	9	24	96	27	36	35	28	236	90	50
QD-219	3/4	54	1	14	27	14	6	5	26	48	38	26	36	53	26	108	91	50
QD-221	3/4	75	2	16	29	13	3	0	20	20	74	29	34	49	28	164	87	50
QD-267	4/4	69	1	12	27	10	0	0	2	29	75	18	31	34	27	230	223	47
QD-289	3/4	63	2	9	26	10	2	2	2	28	50	14	24	38	22	129	74	50
QD-326	3/4	61	2	16	27	17	8	8	34	52	29	29	36	74	28	104	65	50
QD-330	3/4	62	2	9	24	12	3	2	6	21	86	21	34	42	17	225	67	49
QD-336	3/4	64	1	7	28	13	4	3	10	35	58	18	32	31	24	149	97	45
QD-339	4/4	55	2	9	25	11	3	3	6	31	96	20	36	32	25	118	109	41
QD-344	3/4	70	2	6	25	10	2	2	8	18	59	24	34	28	13	176	127	43
QD-423	3/4	73	1	6	24	9	0	0	14	19	65	28	34	25	24	169	101	43
QD-441	2/4	78	2	16	25	6	0	0	2	28	60	26	30	44	16	155	63	47
QD-465	2/4	51	2	4	24	17	6	6	12	22	64	25	33	38	15	326	67	47
QD-479	4/4	63	1	8	27	19	4	3	5	22	74	27	34	49	23	175	29	42
QD-489	3/4	73	1	21	28	7	0	1	2	29	46	14	36	29	24	159	98	47
QD-522	4/4	69	2	9	25	10	0	0	0	27	63	25	36	35	19	237	97	50
