# Supplementary material for: Differences in resting-state brain networks and gray matter between APOE ε2 and APOE ε4 carriers in non-dementia elderly
Source: Front Psychiatry. 2023 Aug 10;14:1197987. doi: 10.3389/fpsyt.2023.1197987 (PMC10449453; doi:10.3389/fpsyt.2023.1197987)
Supplement: SUPPLEMENTARY TABLE 3 — Brain network differences between the two groups Details of brain regions [file Table_3.XLSX]

## Sheet: Sheet1
			RSN	Direction	Cluster	Abnormal brain regions	The number of voxel	Peak coordinates	peak value	Brain region abbreviation number	Full name	abbreviation
			AN	2>4	cluster1	Heschl_L	34	-48 -12 9	5.8163	79	left Heschl gyrus	HES.L
					cluster2	Rolandic_Oper_R	24	48 -9 12	5.3038	18	right Rolandic operculum	ROL.R
				4>2	cluster1	Temporal_Sup_R	64	63 -24 12	-5.2101	82	superior temporal gyrus	STG.R
					cluster2	Temporal_Mid_L	15	-48 -51 9	-4.6516	85	middle temporal gyrus	MTG.L
			DAN	2>4	cluster1	Parietal_Inf_L	131	-39 -48 57	7.595	61	inferior parietal,but supramarginal and angular gyri	IPL.L
					cluster2	Parietal_Inf_R	166	48 -33 48	10.9269	62	inferior parietal,but supramarginal and angular gyri	IPL.R
				4>2	cluster1	Occipital_Sup_L	131	-21 -75 33	-7.1761	49	superior occipital gyrus	SOG.L
					cluster2	Occipital_Mid_R	258	33 -75 42	-10.5267	52	middle occipital gyrus	MOG.R
			DMN	2>4	cluster1	Calcarine_L	82	-6 -63 15	4.8612	43	calcarine fissure and surrounding cortx	CAL.L
				4>2	cluster1	Cuneus_L	17	-6 -78 36	-4.3115	45	cuneus	CUN.L
					cluster2	Precuneus_R	34	6 -69 48	-5.926	68	precuneus	PCUN.R
			LECN	2>4	cluster1	Parietal_Inf_L	112	-36 -78 42	6.7337	61	inferior parietal,but supramarginal and angular gyri	IPL.L
					Cluster 2	Angular_R	22	48 -63 45	5.3185	66	angular gyrus	ANG.R
					Cluster 3	Frontal_Mid_L	40	-27 24 54	6.2092	7	middle frontal gyrus	MFG.L
				4>2	Cluster 1	Temporal_Mid_L	36	-60 -24 -6	-5.4793	85	middle temporal gyrus	MTG.L
					Cluster 2	Frontal_Inf_Orb_L	19	-42 33 -3	-5.8723	15	inferior frontal gyrus ,orbital part	ORBinf.L
					Cluster 3	Temporal_Mid_L	215	-57 -48 24	-8.0241	85	middle temporal gyrus	MTG.L
			SMN	2>4	cluster1	Precuneus_L	61	-3 -60 57	5.6261	67	precuneus	PCUN,L
				4>2	cluster1	Precentral_L	63	-24 -27 60	-5.0144	1	precentral	PreCG.L
					cluster2	Supp_Motor_Area_L	133	-6 -6 54	-5.1957	19	supplementary motor area	SMA.L
			VAN	2>4	cluster1	SupraMarginal_L	49	-57 -51 27	5.4305	63	supramarginal gyrus	SMG.L
				4>2	Cluster 1	Temporal_Inf_R	42	48 -57 -6	-4.7342	90	inferior temporal gyrus	ITG.R
					Cluster 2	Temporal_Mid_R (aal)	55	36 -69 15	-5.2715	86	middle temporal gyrus	MTG.R
					Cluster 3	Temporal_Sup_R	33	57 -36 15	-5.0471	82	superior temporal gyrus	STG.R
			VN	2>4	cluster1	Lingual_L	292	-9 -63 6	7.2004	47	lingual gyrus	LING.L
				4>2	cluster1	Calcarine_R	318	15 -93 0	-9.7158	44	calcarine fissure and surrounding cortx	CAL.R

## Sheet: Sheet3
				RSN	Direction	Cluster	Abnormal brain regions	The number of voxel	Peak coordinates	peak value
				AN	2>4	cluster1	HES.L	34	-48 -12 9	5.8163
						cluster2	ROL.R	24	48 -9 12	5.3038
					4>2	cluster1	STG.R	64	63 -24 12	-5.2101
						cluster2	MTG.L	15	-48 -51 9	-4.6516
				DAN	2>4	cluster1	IPL.L	131	-39 -48 57	7.595
						cluster2	IPL.R	166	48 -33 48	10.9269
					4>2	cluster1	SOG.L	131	-21 -75 33	-7.1761
						cluster2	MOG.R	258	33 -75 42	-10.5267
				DMN	2>4	cluster1	CAL.L	82	-6 -63 15	4.8612
					4>2	cluster1	CUN.L	17	-6 -78 36	-4.3115
						cluster2	PCUN.R	34	6 -69 48	-5.926
				LECN	2>4	cluster1	IPL.L	112	-36 -78 42	6.7337
						Cluster 2	ANG.R	22	48 -63 45	5.3185
						Cluster 3	MFG.L	40	-27 24 54	6.2092
					4>2	Cluster 1	MTG.L	36	-60 -24 -6	-5.4793
						Cluster 2	ORBinf.L	19	-42 33 -3	-5.8723
						Cluster 3	MTG.L	215	-57 -48 24	-8.0241
				SMN	2>4	cluster1	PCUN,L	61	-3 -60 57	5.6261
					4>2	cluster1	PreCG.L	63	-24 -27 60	-5.0144
						cluster2	SMA.L	133	-6 -6 54	-5.1957
				VAN	2>4	cluster1	SMG.L	49	-57 -51 27	5.4305
					4>2	Cluster 1	ITG.R	42	48 -57 -6	-4.7342
						Cluster 2	MTG.R	55	36 -69 15	-5.2715
						Cluster 3	STG.R	33	57 -36 15	-5.0471
				VN	2>4	cluster1	LING.L	292	-9 -63 6	7.2004
					4>2	cluster1	CAL.R	318	15 -93 0	-9.7158

## Sheet: Sheet2
				RSN	Direction	Cluster	Abnormal brain regions	The number of voxel	Peak coordinates	peak value
				AN	2>4	cluster1	Heschl_L	34	-48 -12 9	5.8163
						cluster2	Rolandic_Oper_R	24	48 -9 12	5.3038
					4>2	cluster1	Temporal_Sup_R	64	63 -24 12	-5.2101
						cluster2	Temporal_Mid_L	15	-48 -51 9	-4.6516
				DAN	2>4	cluster1	Parietal_Inf_L	131	-39 -48 57	7.595
						cluster2	Parietal_Inf_R	166	48 -33 48	10.9269
					4>2	cluster1	Occipital_Sup_L	131	-21 -75 33	-7.1761
						cluster2	Occipital_Mid_R	258	33 -75 42	-10.5267
				DMN	2>4	cluster1	Calcarine_L	82	-6 -63 15	4.8612
					4>2	cluster1	Cuneus_L	17	-6 -78 36	-4.3115
						cluster2	Precuneus_R	34	6 -69 48	-5.926
				LECN	2>4	cluster1	Parietal_Inf_L	112	-36 -78 42	6.7337
						Cluster 2	Angular_R	22	48 -63 45	5.3185
						Cluster 3	Frontal_Mid_L	40	-27 24 54	6.2092
					4>2	Cluster 1	Temporal_Mid_L	36	-60 -24 -6	-5.4793
						Cluster 2	Frontal_Inf_Orb_L	19	-42 33 -3	-5.8723
						Cluster 3	Temporal_Mid_L	215	-57 -48 24	-8.0241
				SMN	2>4	cluster1	Precuneus_L	61	-3 -60 57	5.6261
					4>2	cluster1	Precentral_L	63	-24 -27 60	-5.0144
						cluster2	Supp_Motor_Area_L	133	-6 -6 54	-5.1957
				VAN	2>4	cluster1	SupraMarginal_L	49	-57 -51 27	5.4305
					4>2	Cluster 1	Temporal_Inf_R	42	48 -57 -6	-4.7342
						Cluster 2	Temporal_Mid_R (aal)	55	36 -69 15	-5.2715
						Cluster 3	Temporal_Sup_R	33	57 -36 15	-5.0471
				VN	2>4	cluster1	Lingual_L	292	-9 -63 6	7.2004
					4>2	cluster1	Calcarine_R	318	15 -93 0	-9.7158
