# Supplementary material for: Differences in resting-state brain networks and gray matter between APOE ε2 and APOE ε4 carriers in non-dementia elderly
Source: Front Psychiatry. 2023 Aug 10;14:1197987. doi: 10.3389/fpsyt.2023.1197987 (PMC10449453; doi:10.3389/fpsyt.2023.1197987)
Supplement: SUPPLEMENTARY TABLE 4 — ROI-A extract values [file Table_4.XLSX]

## Sheet: Sheet1
ID	AN	DAN	DMN	LECN	SMN	VAN	VN	MMSE	N1/N2/N3	N4	N5	ROCF(recall)	SDMT	TMT-A	CDT	ROCF(copy)	VFT	BNT	TMT-B	SCWT-C(time)	SCWT-C(right)
QD-0015	1.52473	0.503783	2.17974	1.35818	0.748113	0.90747	1.52534	30	20	7	5	12	42	34	29	36	40	26	114	73	50
QD-0058	3.06263	1.10713	2.63087	1.45416	1.34933	1.4507	2.81808	29	22	9	8	22	66	32	30	34	52	23	113	74	49
QD-0109	1.3929	1.14253	2.23603	1.64221	1.39972	1.18751	2.05326	30	22	3	3	12	45	40	14	34	57	26	108	85	48
QD-0124	1.2387	1.12552	2.9321	1.10962	0.687658	0.567065	2.39977	30	27	11	8	14	39	43	30	36	55	18	138	67	50
QD-0125	1.20532	1.28173	2.89601	2.85441	1.34109	1.05238	2.26396	28	21	7	7	14	65	37	14	34	50	22	84	87	47
QD-0130	0.852907	1.43601	2.88895	1.07147	1.11083	0.637799	1.96636	30	14	5	3	10	19	36	25	34	47	18	145	134	46
QD-0143	1.28384	0.890729	1.54797	2.05381	1.29412	0.586255	1.70038	29	15	3	1	12	35	58	27	36	39	20	134	96	48
QD-0183	2.16413	1.1553	3.25403	1.36552	0.682135	0.341616	0.770079	30	20	7	8	10	35	44	16	36	39	26	99	70	47
QD-0194	0.871968	0.803748	2.00806	1.98005	0.821371	0.75135	1.04229	29	18	6	6	10	58	26	26	36	46	28	67	50	50
QD-0196	1.11452	1.25512	2.0234	1.15418	1.41444	0.283904	1.71296	30	14	5	4	30	31	54	18	34	28	27	181	77	45
QD-204	2.94181	1.67082	1.91749	1.80991	1.03825	1.05678	1.39826	29	22	4	4	8	48	42	29	36	41	26	111	76	50
QD-272	1.22197	0.893317	0.747619	0.917972	1.09419	0.970002	1.16837	24	2	1	0	2	13	110	16	28	17	14	316	150	35
QD-281	1.53599	0.556515	0.89821	0.831874	0.828219	0.99508	1.72164	26	21	3	4	4	28	115	23	22	41	24	135	150	41
QD-350	1.5082	0.942363	1.38086	2.18245	0.822802	0.843405	1.55693	29	12	4	4	10	42	32	27	33	42	21	153	78	48
QD-382	2.17345	0.783975	1.98367	1.35428	1.42653	0.463941	0.794491	29	17	4	4	28	45	44	24	36	39	25	107	73	50
QD-422	0.778066	0.755687	2.31499	1.64589	1.44797	0.760476	2.27558	25	15	2	2	16	21	93	21	36	44	16	264	70	50
QD-459	1.88527	1.32179	1.8843	1.06037	1.00123	0.739357	2.38758	30	22	7	5	34	42	38	18	36	40	30	90	76	49
QD-481	1.13381	0.725298	2.54206	1.47605	1.08075	1.30069	2.05139	30	13	3	3	29	33	45	15	36	45	24	168	66	50
QD-488	1.05853	0.605619	0.550805	0.897247	0.639863	0.39515	1.99347	26	15	3	2	8	36	69	25	36	51	24	144	70	46
QD-502	0.588745	1.27001	1.35957	1.52402	1.53979	0.416989	1.89024	29	25	10	9	20	48	60	27	36	46	26	120	50	50
QD-511	1.43542	1.27789	1.07028	0.979435	1.14859	0.678026	1.78117	30	21	7	6	18	60	51	25	36	50	23	120	48	50
sub0701	0.574164	0.781676	0.783043	0.644857	0.815773	0.383581	0.77022	27	14	1	0	17	26	40	25	36	43	27	160	97	47
sub0702	0.910624	0.826934	1.28441	0.885751	0.848459	0.268273	0.795928	29	19	6	4	8	23	138	24	25	44	22	183	73	45
sub0703	0.230973	0.432212	0.321915	1.02084	1.43346	0.751551	0.459561	29	22	8	8	13	56	45	30	36	47	29	141	51	50
sub0704	0.530645	0.1202	1.48459	0.630772	0.966511	0.398338	0.59547	28	20	5	4	22	22	92	24	35	40	26	260	77	45
sub0705	1.15713	0.664181	2.58031	0.93269	0.998397	1.26893	1.35571	28	9	3	0	26	53	34	21	36	42	28	109	56	49
sub0706	0.833419	0.774573	2.02058	1.30382	0.355532	0.658895	1.63337	26	18	7	4	2	17	49	15	18	48	17	284	68	45
sub0707	1.02297	0.618621	2.35014	0.613735	0.978366	0.465661	0.97196	27	16	4	2	1	24	66	24	32	42	17	185	83	45
sub0708	0.926669	1.15516	1.4589	0.827887	1.41967	0.497345	1.09983	29	13	5	4	19	19	82	30	34	31	26	179	101	41
sub0709	1.45557	0.899297	1.80046	1.76497	1.58212	0.607978	1.11739	30	21	6	3	14	30	60	24	34	53	27	122	73	44
sub0710	0.300771	0.692875	1.60147	0.338186	1.34348	0.804988	0.820187	25	13	4	4	8	35	59	20	36	51	24	160	79	46
QD-0003	2.02726	3.54367	3.13724	3.43847	2.51071	1.77469	5.28565	28	26	10	10	20	53	109	22	36	51	28	130	50	47
QD-0006	1.43135	1.98854	4.41394	2.32279	1.73921	0.79714	5.2513	30	28	12	12	10	31	62	28	34	52	23	135	59	50
QD-0009	2.5214	1.90661	1.77435	1.61548	1.33663	1.65252	4.19969	24	7	0	0	0	32	155	24	36	23	20	205	124	50
QD-0038	2.84601	2.93698	4.35215	4.35757	1.77425	1.99413	4.85921	28	22	10	10	16	25	81	26	34	49	23	92	100	45
QD-0041	2.33243	1.6265	3.88887	2.30707	1.48099	0.861949	3.69343	28	13	3	2	20	40	50	29	36	40	21	120	90	44
QD-0047	2.08782	2.07709	1.65188	2.67252	2.39904	1.42579	4.39687	26	18	6	3	16	25	137	27	36	33	25	278	164	45
QD-0075	2.13095	1.39164	1.86558	1.51433	1.56963	1.77348	3.59895	29	26	8	8	14	31	67	21	36	44	25	134	84	47
QD-0080	2.19077	1.78777	3.94814	3.42333	1.98259	0.828731	1.31738	27	12	6	4	14	25	43	26	34	38	25	173	105	45
QD-0081	1.63577	2.66518	2.36429	2.78199	1.54795	1.40857	3.65441	27	22	8	8	8	27	61	6	32	30	25	217	126	48
QD-0083	2.49854	1.65055	2.2441	1.60393	1.4406	2.09178	3.50214	24	3	0	0	0	2	438	2	2	27	19	174	135	33
QD-0110	2.21295	2.25945	4.86638	2.80231	2.06844	1.35864	3.84711	27	20	8	8	20	50	58	23	34	51	17	130	90	41
QD-0112	2.13408	1.83632	1.83869	2.81924	1.71896	1.14074	5.44243	24	10	0	0	0	11	80	8	13	23	16	175	172	21
QD-0150	2.44037	3.14461	1.78542	2.91789	3.01059	1.18154	4.78706	24	9	0	0	0	21	70	10	8	22	12	245	134	42
QD-0165	2.6694	2.9366	2.95545	3.19713	1.51733	1.65862	3.35786	24	21	7	5	4	17	71	3	14	34	20	222	118	43
QD-0189	2.35682	2.33168	3.2986	2.72714	2.70685	1.86599	4.18684	26	15	2	3	2	24	83	27	18	31	19	187	84	43
QD-0190	2.8509	2.21658	3.4958	3.55125	2.04939	1.33419	2.43084	27	16	1	1	6	44	47	23	36	51	26	192	68	46
QD-198	2.33857	1.7605	3.39444	2.36693	1.23925	1.35664	1.58162	27	13	2	2	9	24	96	27	36	35	28	236	90	50
QD-219	3.08859	3.09505	3.93552	2.49712	3.06292	2.52745	4.7886	27	14	6	5	26	48	38	26	36	53	26	108	91	50
QD-221	1.85271	2.70864	3.25354	3.1916	0.893314	2.04576	2.73413	29	13	3	0	20	20	74	29	34	49	28	164	87	50
QD-267	2.40481	1.12746	2.5402	2.42845	1.52889	1.03148	2.11373	27	10	0	0	2	29	75	18	31	34	27	230	223	47
QD-289	2.44518	1.92421	3.8476	2.86381	1.95892	1.46182	2.38666	26	10	2	2	2	28	50	14	24	38	22	129	74	50
QD-326	3.07767	2.4573	4.24731	2.22296	1.51567	1.41992	4.08581	27	17	8	8	34	52	29	29	36	74	28	104	65	50
QD-330	2.53263	1.82866	3.46319	1.1691	1.84355	2.08931	4.316	24	12	3	2	6	21	86	21	34	42	17	225	67	49
QD-336	1.74065	2.45605	4.30814	2.5632	1.4558	1.06882	1.72025	28	13	4	3	10	35	58	18	32	31	24	149	97	45
QD-339	2.90318	3.02584	3.75716	3.25636	1.52809	2.53313	5.57926	25	11	3	3	6	31	96	20	36	32	25	118	109	41
QD-344	2.42386	2.51207	4.93936	2.13416	2.3244	1.29653	3.04864	25	10	2	2	8	18	59	24	34	28	13	176	127	43
QD-423	2.87125	3.11558	2.44447	2.80239	1.79172	1.73073	2.59135	24	9	0	0	14	19	65	28	34	25	24	169	101	43
QD-441	3.17548	2.96955	2.49888	3.3943	2.13765	1.8055	2.08447	25	6	0	0	2	28	60	26	30	44	16	155	63	47
QD-465	2.39141	2.17175	3.48403	2.7815	1.7256	1.84488	2.05474	24	17	6	6	12	22	64	25	33	38	15	326	67	47
QD-479	3.17912	2.26642	4.39548	2.52679	2.43123	2.1263	5.60364	27	19	4	3	5	22	74	27	34	49	23	175	29	42
QD-489	2.91006	2.61799	3.5311	2.7253	1.78201	1.71322	2.08804	28	7	0	1	2	29	46	14	36	29	24	159	98	47
QD-522	3.81173	2.86546	4.14326	3.52574	2.96637	1.56978	5.58168	25	10	0	0	0	27	63	25	36	35	19	237	97	50

## Sheet: Sheet2
	AN	DAN	DMN	LECN	SMN	VAN	VN	MMSE	N1/N2/N3	N4	N5	ROCF(recall)	SDMT	TMT-A	CDT	ROCF(copy)	VFT	BNT	TMT-B	SCWT-C(time)	SCWT-C(right)
AN	1	0.739	0.606	0.675	0.598	0.726	0.62	-0.371	-0.244	-0.25	-0.146	-0.188	-0.078	0.1	-0.03	-0.112	-0.146	-0.134	-0.002	-0.164	-0.075
DAN	0.739	1	0.629	0.819	0.72	0.737	0.722	-0.398	-0.164	-0.083	0	-0.156	-0.165	0.072	-0.123	-0.148	-0.166	-0.162	0.061	0.143	-0.106
DMN	0.606	0.629	1	0.627	0.489	0.523	0.523	-0.103	-0.038	0.092	0.15	0.013	-0.032	-0.117	0.038	0.106	0.136	-0.137	-0.1	-0.081	0.074
LECN	0.675	0.819	0.627	1	0.629	0.62	0.599	-0.287	-0.103	-0.072	0.014	-0.196	-0.074	-0.025	-0.10016	-0.115553	-0.0952933	-0.0990626	0.0308822	0.155635	-0.0937985
SMN	0.598	0.72	0.489	0.629	1	0.57	0.664	-0.392	-0.173739	-0.163642	-0.0645479	-0.130281	-0.0977134	0.0611669	-0.0279783	-0.134251	-0.161418	-0.230436	0.154833	0.133002	-0.1243
VAN	0.726	0.737	0.523	0.62	0.57	1	0.69	-0.469	-0.251	-0.192483	-0.106546	-0.180739	-0.14476	0.266	-0.134327	-0.151618	-0.0922729	-0.109505	0.0728671	0.111484	-0.0975352
VN	0.62	0.722	0.523	0.599	0.664	0.69	1	-0.374	-0.00606205	0.0194891	0.0907853	-0.142673	-0.139031	0.203184	-0.122933	-0.198729	-0.0560754	-0.238555	0.045988	0.179493	-0.237032
MMSE	-0.371	-0.398	-0.103	-0.287	-0.392	-0.469	-0.374	1	0.578	0.542	0.472	0.539	0.524	-0.398	0.337	0.478	0.468	0.564	-0.583	-0.413	0.455
N1/N2/N3	-0.244	-0.164	-0.038	-0.103	-0.173739	-0.251	-0.00606205	0.578	1	0.844	0.823	0.348	0.463	-0.313	0.239809	0.284	0.585	0.353	-0.349	-0.42	0.35
N4	-0.25	-0.083	0.092	-0.072	-0.163642	-0.192483	0.0194891	0.542	0.844	1	0.938	0.456	0.447	-0.258	0.242307	0.279	0.554	0.279	-0.339	-0.418	0.32
N5	-0.146	0	0.15	0.014	-0.0645479	-0.106546	0.0907853	0.472	0.823	0.938	1	0.385	0.486	-0.23468	0.186806	0.261	0.51	0.266	-0.379	-0.402	0.299
ROCF(recall)	-0.188	-0.156	0.013	-0.196	-0.130281	-0.180739	-0.142673	0.539	0.348	0.456	0.385	1	0.487	-0.313	0.319	0.502	0.433	0.518	-0.381	-0.374	0.365
SDMT	-0.078	-0.165	-0.032	-0.074	-0.0977134	-0.14476	-0.139031	0.524	0.463	0.447	0.486	0.487	1	-0.477	0.331	0.513	0.562	0.458	-0.642	-0.476	0.529
TMT-A	0.1	0.072	-0.117	-0.025	0.0611669	0.266	0.203184	-0.398	-0.313	-0.258	-0.23468	-0.313	-0.477	1	-0.346	-0.544	-0.35	-0.189	0.27	0.331	-0.443
CDT	-0.03	-0.123	0.038	-0.10016	-0.0279783	-0.134327	-0.122933	0.337	0.239809	0.242307	0.186806	0.319	0.331	-0.346	1	0.624	0.395	0.2306	-0.214314	-0.379	0.434
ROCF(copy)	-0.112	-0.148	0.106	-0.115553	-0.134251	-0.151618	-0.198729	0.478	0.284	0.279	0.261	0.502	0.513	-0.544	0.624	1	0.399	0.471	-0.296	-0.4	0.629
VFT	-0.146	-0.166	0.136	-0.0952933	-0.161418	-0.0922729	-0.0560754	0.468	0.585	0.554	0.51	0.433	0.562	-0.35	0.395	0.399	1	0.329	-0.47	-0.58	0.477
BNT	-0.134	-0.162	-0.137	-0.0990626	-0.230436	-0.109505	-0.238555	0.564	0.353	0.279	0.266	0.518	0.458	-0.189	0.2306	0.471	0.329	1	-0.477	-0.244829	0.394
TMT-B	-0.002	0.061	-0.1	0.0308822	0.154833	0.0728671	0.045988	-0.583	-0.349	-0.339	-0.379	-0.381	-0.642	0.27	-0.214314	-0.296	-0.47	-0.477	1	0.353	-0.230632
SCWT-C(time)	-0.164	0.143	-0.081	0.155635	0.133002	0.111484	0.179493	-0.413	-0.42	-0.418	-0.402	-0.374	-0.476	0.331	-0.379	-0.4	-0.58	-0.244829	0.353	1	-0.522
SCWT-C(right)	-0.075	-0.106	0.074	-0.0937985	-0.1243	-0.0975352	-0.237032	0.455	0.35	0.32	0.299	0.365	0.529	-0.443	0.434	0.629	0.477	0.394	-0.230632	-0.522	1
