# Supplementary material for: Differences in resting-state brain networks and gray matter between APOE ε2 and APOE ε4 carriers in non-dementia elderly
Source: Front Psychiatry. 2023 Aug 10;14:1197987. doi: 10.3389/fpsyt.2023.1197987 (PMC10449453; doi:10.3389/fpsyt.2023.1197987)
Supplement: SUPPLEMENTARY TABLE 5 — ROI-B extract values [file Table_5.XLSX]

## Sheet: Sheet1
编号	AN	DAN	DMN	LECN	SMN	VAN	VN	编号	MMSE	N1/N2/N3	N4	N5	ROCF(recall)	SDMT	TMT-A	CDT	ROCF(copy)	VFT	BNT	TMT-B	SCWT-C(time)	SCWT-C(right)
QD-0015	1.82251	1.54326	2.35349	2.27976	0.99938	3.04617	2.12883	A	30	20	7	5	12	42	34	29	36	40	26	114	73	50
QD-0058	4.27203	2.48934	3.92022	3.7734	3.4345	3.10874	4.3109	A	29	22	9	8	22	66	32	30	34	52	23	113	74	49
QD-0109	2.92619	2.86711	2.50868	3.5304	2.91467	2.30743	5.25559	A	30	22	3	3	12	45	40	14	34	57	26	108	85	48
QD-0124	2.67298	1.5941	3.72808	3.76195	1.21936	3.44736	3.3678	A	30	27	11	8	14	39	43	30	36	55	18	138	67	50
QD-0125	3.08847	2.38303	3.0129	3.73392	1.83255	2.96724	2.84363	A	28	21	7	7	14	65	37	14	34	50	22	84	87	47
QD-0130	3.15697	2.18239	4.07202	2.36107	2.24003	2.6463	4.1106	A	30	14	5	3	10	19	36	25	34	47	18	145	134	46
QD-0143	3.58901	2.51864	2.20082	1.89314	1.67573	2.09234	2.28271	A	29	15	3	1	12	35	58	27	36	39	20	134	96	48
QD-0183	2.24456	2.6845	3.8662	2.26636	2.11778	3.58365	2.5453	A	30	20	7	8	10	35	44	16	36	39	26	99	70	47
QD-0194	1.88709	1.92614	2.43576	2.65273	2.58943	2.23334	2.23047	A	29	18	6	6	10	58	26	26	36	46	28	67	50	50
QD-0196	3.27057	2.21874	1.21446	2.23518	1.04328	2.10385	1.84609	A	30	14	5	4	30	31	54	18	34	28	27	181	77	45
QD-204	2.27789	3.29934	2.4509	1.98974	2.34242	1.77263	3.37779	A	29	22	4	4	8	48	42	29	36	41	26	111	76	50
QD-272	3.68778	2.27206	1.97949	2.50524	1.55446	2.4395	1.13252	A	24	2	1	0	2	13	110	16	28	17	14	316	150	35
QD-281	1.9186	2.28033	1.67997	1.87005	2.19028	2.14904	3.12574	A	26	21	3	4	4	28	115	23	22	41	24	135	150	41
QD-350	1.88499	2.8609	2.19738	2.54884	1.22647	1.52843	1.86362	A	29	12	4	4	10	42	32	27	33	42	21	153	78	48
QD-382	2.24773	2.74482	2.98072	3.45513	2.67493	2.19767	2.46903	A	29	17	4	4	28	45	44	24	36	39	25	107	73	50
QD-422	3.37357	2.43203	3.86922	2.6698	2.40538	2.45096	4.61543	A	25	15	2	2	16	21	93	21	36	44	16	264	70	50
QD-459	2.19421	2.47792	2.45434	2.38172	2.78316	2.48863	4.53246	A	30	22	7	5	34	42	38	18	36	40	30	90	76	49
QD-481	1.911	1.39338	2.34724	3.46493	1.93984	1.31078	4.10765	A	30	13	3	3	29	33	45	15	36	45	24	168	66	50
QD-488	1.88138	1.13809	1.39187	1.52757	0.826782	1.50008	2.64438	A	26	15	3	2	8	36	69	25	36	51	24	144	70	46
QD-502	4.43283	2.57796	2.67145	3.11592	2.66002	2.94351	4.43215	A	29	25	10	9	20	48	60	27	36	46	26	120	50	50
QD-511	2.79929	1.84266	2.01485	2.34765	1.66545	1.41147	2.67128	A	30	21	7	6	18	60	51	25	36	50	23	120	48	50
sub0701	0.827732	1.68771	1.92999	1.88135	1.98887	1.16536	1.73012	A	27	14	1	0	17	26	40	25	36	43	27	160	97	47
sub0702	2.79777	2.54295	2.01202	3.37324	2.58835	1.66093	1.43011	A	29	19	6	4	8	23	138	24	25	44	22	183	73	45
sub0703	2.25879	1.6518	1.12801	1.81334	1.87267	1.54055	1.6368	A	29	22	8	8	13	56	45	30	36	47	29	141	51	50
sub0704	3.08889	1.42755	2.2029	1.92819	0.737222	1.20661	1.26009	A	28	20	5	4	22	22	92	24	35	40	26	260	77	45
sub0705	2.67622	2.0172	3.02765	2.79882	1.83303	2.08852	3.46088	A	28	9	3	0	26	53	34	21	36	42	28	109	56	49
sub0706	2.74527	1.47937	2.10648	1.74762	2.42783	1.26844	1.81354	A	26	18	7	4	2	17	49	15	18	48	17	284	68	45
sub0707	1.95096	1.85241	3.15479	1.91417	1.8486	0.991594	1.59926	A	27	16	4	2	1	24	66	24	32	42	17	185	83	45
sub0708	1.33149	1.94156	1.93991	1.93755	1.60161	1.49138	1.54739	A	29	13	5	4	19	19	82	30	34	31	26	179	101	41
sub0709	2.61544	1.74154	2.36106	1.93805	2.23858	1.41228	2.84117	A	30	21	6	3	14	30	60	24	34	53	27	122	73	44
sub0710	-0.532543	2.05031	1.26843	1.44032	1.45399	1.30462	1.94012	A	25	13	4	4	8	35	59	20	36	51	24	160	79	46
QD-0003	2.28182	1.15369	1.88508	0.641397	0.969293	0.100232	1.02168	B	28	26	10	10	20	53	109	22	36	51	28	130	50	47
QD-0006	1.09639	0.838283	1.79155	1.63459	-0.0572264	1.26904	1.29851	B	30	28	12	12	10	31	62	28	34	52	23	135	59	50
QD-0009	0.493808	0.574319	0.743946	0.714332	0.42453	1.56575	1.3139	B	24	7	0	0	0	32	155	24	36	23	20	205	124	50
QD-0038	0.748684	0.550695	1.76011	0.707085	1.71305	1.83341	1.09956	B	28	22	10	10	16	25	81	26	34	49	23	92	100	45
QD-0041	0.908709	0.743063	0.891954	0.646026	0.818721	0.578153	1.34356	B	28	13	3	2	20	40	50	29	36	40	21	120	90	44
QD-0047	0.759641	0.966621	1.23953	1.00462	1.38161	0.464658	1.25244	B	26	18	6	3	16	25	137	27	36	33	25	278	164	45
QD-0075	1.17303	0.284447	1.15233	0.356801	0.945316	1.03546	0.798914	B	29	26	8	8	14	31	67	21	36	44	25	134	84	47
QD-0080	2.04525	0.792077	0.919379	0.68542	0.73002	-0.0700893	0.476837	B	27	12	6	4	14	25	43	26	34	38	25	173	105	45
QD-0081	1.14401	1.36524	1.43883	1.65511	1.16746	0.634246	1.08784	B	27	22	8	8	8	27	61	6	32	30	25	217	126	48
QD-0083	1.61787	1.03366	1.14191	1.24832	1.18321	0.769908	0.466019	B	24	3	0	0	0	2	438	2	2	27	19	174	135	33
QD-0110	2.18915	0.977854	1.10303	0.834372	-0.0818762	1.12276	1.3324	B	27	20	8	8	20	50	58	23	34	51	17	130	90	41
QD-0112	0.968517	0.923272	2.05032	1.03094	1.04165	0.561221	1.47267	B	24	10	0	0	0	11	80	8	13	23	16	175	172	21
QD-0150	2.10535	1.19381	1.77192	1.34426	0.54001	0.680806	1.29239	B	24	9	0	0	0	21	70	10	8	22	12	245	134	42
QD-0165	1.25785	0.727602	1.35862	1.00261	1.19467	1.61712	0.735361	B	24	21	7	5	4	17	71	3	14	34	20	222	118	43
QD-0189	1.36875	0.696274	0.649168	1.00166	-0.477014	1.36568	1.54416	B	26	15	2	3	2	24	83	27	18	31	19	187	84	43
QD-0190	0.8701	0.54753	2.09293	1.14505	1.8658	0.928084	0.710507	B	27	16	1	1	6	44	47	23	36	51	26	192	68	46
QD-198	0.910604	0.329027	0.975931	0.813316	0.0291699	0.856645	0.648015	B	27	13	2	2	9	24	96	27	36	35	28	236	90	50
QD-219	1.99964	1.25713	1.13156	1.00885	1.57592	1.23215	1.49229	B	27	14	6	5	26	48	38	26	36	53	26	108	91	50
QD-221	0.27516	0.980622	1.26699	2.07834	1.13247	1.39397	0.954182	B	29	13	3	0	20	20	74	29	34	49	28	164	87	50
QD-267	1.29533	0.28216	0.713007	0.862887	1.5129	0.72314	0.739674	B	27	10	0	0	2	29	75	18	31	34	27	230	223	47
QD-289	1.06806	0.553523	1.43759	1.85693	0.609298	1.29137	0.806298	B	26	10	2	2	2	28	50	14	24	38	22	129	74	50
QD-326	1.24815	0.6029	2.63078	0.8678	1.63152	0.696657	1.40846	B	27	17	8	8	34	52	29	29	36	74	28	104	65	50
QD-330	1.44068	0.719832	1.38096	1.87714	1.21058	1.07796	1.30282	B	24	12	3	2	6	21	86	21	34	42	17	225	67	49
QD-336	1.32799	0.740448	0.760198	0.479751	0.885217	1.2916	0.870301	B	28	13	4	3	10	35	58	18	32	31	24	149	97	45
QD-339	0.549935	1.03515	0.47671	1.44373	1.18864	0.132123	0.786646	B	25	11	3	3	6	31	96	20	36	32	25	118	109	41
QD-344	0.935019	0.596416	1.86697	1.7755	0.862673	0.277934	1.01049	B	25	10	2	2	8	18	59	24	34	28	13	176	127	43
QD-423	0.917369	0.845353	1.26526	1.81277	0.602294	0.772829	0.82656	B	24	9	0	0	14	19	65	28	34	25	24	169	101	43
QD-441	0.504403	0.901273	1.59998	1.68145	1.49891	0.658925	0.670663	B	25	6	0	0	2	28	60	26	30	44	16	155	63	47
QD-465	0.759313	0.586874	0.787125	1.1063	0.5729	1.85807	0.460439	B	24	17	6	6	12	22	64	25	33	38	15	326	67	47
QD-479	1.06152	0.366419	1.95459	1.3472	0.325994	0.603808	1.59979	B	27	19	4	3	5	22	74	27	34	49	23	175	29	42
QD-489	0.391542	0.551541	0.785672	1.54574	1.15782	0.973886	0.88401	B	28	7	0	1	2	29	46	14	36	29	24	159	98	47
QD-522	1.42327	1.30686	1.70952	1.20389	0.497839	1.49935	1.96286	B	25	10	0	0	0	27	63	25	36	35	19	237	97	50

## Sheet: Sheet2
	AN	DAN	DMN	LECN	SMN	VAN	VN	MMSE	N1/N2/N3	N4	N5	ROCF(recall)	SDMT	TMT-A	CDT	ROCF(copy)	VFT	BNT	TMT-B	SCWT-C(time)	SCWT-C（right）
AN	1	0.674	0.614	0.614	0.508	0.594	0.632	0.408	0.306	0.323	0.232	0.3	0.334	-0.109	0.0313319	0.0326948	0.17526	-0.0284426	-0.103061	-0.197177	0.111696
DAN	0.674	1	0.645	0.74	0.703	0.661	0.723	0.455	0.246538	0.175812	0.133	0.261	0.356	-0.172	0.0620803	0.145195	0.147539	0.126855	-0.281	-0.198515	0.163263
DMN	0.614	0.645	1	0.701	0.629	0.655	0.716	0.428	0.336	0.293	0.221	0.268	0.289	-0.271	0.105802	0.172206	0.388	-0.0423064	-0.27	-0.283	0.194279
LECN	0.614	0.74	0.701	1	0.632	0.687	0.712	0.456	0.205547	0.165853	0.101	0.275	0.327	-0.218	0.0466582	0.162753	0.220067	0.0415319	-0.249	-0.307	0.27
SMN	0.508	0.703	0.629	0.632	1	0.504	0.655	0.395	0.252	0.18703	0.116	0.294	0.349	-0.167	-0.00754531	0.147245	0.338	0.253	-0.312	-0.12265	0.198424
VAN	0.594	0.661	0.655	0.687	0.504	1	0.68	0.45	0.341	0.323	0.283	0.21471	0.342	-0.23	0.102859	0.179208	0.196115	0.0528312	-0.265	-0.238885	0.301
VN	0.632	0.723	0.716	0.712	0.655	0.68	1	0.486	0.365	0.21034	0.159828	0.372	0.419	-0.287	0.0975283	0.249	0.372	0.140422	-0.36	-0.264	0.295
MMSE	0.408	0.455	0.428	0.456	0.395	0.45	0.486	1	0.578	0.542	0.472	0.539	0.524	-0.398	0.337	0.478	0.468	0.564	-0.583	-0.413	0.455
N1/N2/N3	0.306	0.246538	0.336	0.205547	0.252	0.341	0.365	0.578	1	0.844	0.823	0.348	0.463	-0.313	0.239809	0.284	0.585	0.353	-0.349	-0.42	0.35
N4	0.323	0.175812	0.293	0.165853	0.18703	0.323	0.21034	0.542	0.844	1	0.938	0.456	0.447	-0.258	0.242307	0.279	0.554	0.279	-0.339	-0.418	0.32
N5	0.232	0.133	0.221	0.101	0.116	0.283	0.159828	0.472	0.823	0.938	1	0.385	0.486	-0.23468	0.186806	0.261	0.51	0.266	-0.379	-0.402	0.299
ROCF(recall)	0.3	0.261	0.268	0.275	0.294	0.21471	0.372	0.539	0.348	0.456	0.385	1	0.487	-0.313	0.319	0.502	0.433	0.518	-0.381	-0.374	0.365
SDMT	0.334	0.356	0.289	0.327	0.349	0.342	0.419	0.524	0.463	0.447	0.486	0.487	1	-0.477	0.331	0.513	0.562	0.458	-0.642	-0.476	0.529
TMT-A	-0.109	-0.172	-0.271	-0.218	-0.167	-0.23	-0.287	-0.398	-0.313	-0.258	-0.23468	-0.313	-0.477	1	-0.346	-0.544	-0.35	-0.18934	0.27	0.331	-0.443
CDT	0.0313319	0.0620803	0.105802	0.0466582	-0.00754531	0.102859	0.0975283	0.337	0.239809	0.242307	0.186806	0.319	0.331	-0.346	1	0.624	0.395	0.2306	-0.214314	-0.379	0.434
ROCF(copy)	0.0326948	0.145195	0.172206	0.162753	0.147245	0.179208	0.249	0.478	0.284	0.279	0.261	0.502	0.513	-0.544	0.624	1	0.399	0.471	-0.296	-0.4	0.629
VFT	0.17526	0.147539	0.388	0.220067	0.338	0.196115	0.372	0.468	0.585	0.554	0.51	0.433	0.562	-0.35	0.395	0.399	1	0.329	-0.47	-0.58	0.477
BNT	-0.0284426	0.126855	-0.0423064	0.0415319	0.253	0.0528312	0.140422	0.564	0.353	0.279	0.266	0.518	0.458	-0.18934	0.2306	0.471	0.329	1	-0.477	-0.244829	0.394
TMT-B	-0.103061	-0.281	-0.27	-0.249	-0.312	-0.265	-0.36	-0.583	-0.349	-0.339	-0.379	-0.381	-0.642	0.27	-0.214314	-0.296	-0.47	-0.477	1	0.353	-0.230632
SCWT-C(time)	-0.197177	-0.198515	-0.283	-0.307	-0.12265	-0.238885	-0.264	-0.413	-0.42	-0.418	-0.402	-0.374	-0.476	0.331	-0.379	-0.4	-0.58	-0.244829	0.353	1	-0.522
SCWT-C（right）	0.111696	0.163263	0.194279	0.27	0.198424	0.301	0.295	0.455	0.35	0.32	0.299	0.365	0.529	-0.443	0.434	0.629	0.477	0.394	-0.230632	-0.522	1
