# Supplementary material for: Differences in resting-state brain networks and gray matter between APOE ε2 and APOE ε4 carriers in non-dementia elderly
Source: Front Psychiatry. 2023 Aug 10;14:1197987. doi: 10.3389/fpsyt.2023.1197987 (PMC10449453; doi:10.3389/fpsyt.2023.1197987)
Supplement: SUPPLEMENTARY TABLE 6 — Differential brain area extraction after GMV analysis [file Table_6.XLSX]

## Sheet: Sheet1
serial number	genetype	years	gender	education	MMSE	N1/N2/N3	N4	N5	ROCF(recall)	SDMT	TMT-A	CDT	ROCF(copy)	VFT	BNT	TMT-B	SCWT-C(time)	SCWT-C（right）	thalamus	Posterior central gyrus.right	putamen.L	putamen.R	分组
QD-0015	2/3	64	2	12	30	20	7	5	12	42	34	29	36	40	26	114	73	50	0.319788	0.224474	0.708861	0.711526	A
QD-0058	2/3	52	2	11	29	22	9	8	22	66	32	30	34	52	23	113	74	49	0.410021	0.339833	0.813719	0.81158	A
QD-0109	2/3	52	1	13	30	22	3	3	12	45	40	14	34	57	26	108	85	48	0.313016	0.31738	0.675745	0.729308	A
QD-0124	2/3	58	2	16.5	30	27	11	8	14	39	43	30	36	55	18	138	67	50	0.347551	0.267062	0.623112	0.617064	A
QD-0125	2/3	52	2	15	28	21	7	7	14	65	37	14	34	50	22	84	87	47	0.342949	0.290225	0.81978	0.79849	A
QD-0130	2/3	73	2	12	30	14	5	3	10	19	36	25	34	47	18	145	134	46	0.31547	0.374085	0.811898	0.777854	A
QD-0143	2/3	54	2	9	29	15	3	1	12	35	58	27	36	39	20	134	96	48	0.310911	0.210667	0.771906	0.714615	A
QD-0183	2/3	50	1	8	30	20	7	8	10	35	44	16	36	39	26	99	70	47	0.265135	0.332085	0.75916	0.666363	A
QD-0194	2/3	50	1	20	29	18	6	6	10	58	26	26	36	46	28	67	50	50	0.389162	0.341134	0.724588	0.689604	A
QD-0196	2/3	59	2	7	30	14	5	4	30	31	54	18	34	28	27	181	77	45	0.322704	0.294464	0.793739	0.802169	A
QD-204	2/3	53	1	11	29	22	4	4	8	48	42	29	36	41	26	111	76	50	0.373692	0.287121	0.739452	0.786907	A
QD-272	2/2	66	1	11	24	2	1	0	2	13	110	16	28	17	14	316	150	35	0.257135	0.279438	0.659196	0.644096	A
QD-281	2/3	64	2	12	26	21	3	4	4	28	115	23	22	41	24	135	150	41	0.30308	0.327465	0.698237	0.675134	A
QD-350	2/3	64	2	2	29	12	4	4	10	42	32	27	33	42	21	153	78	48	0.329644	0.313036	0.837748	0.786574	A
QD-382	2/3	53	1	18	29	17	4	4	28	45	44	24	36	39	25	107	73	50	0.364168	0.315809	0.688563	0.683828	A
QD-422	2/3	76	2	6	25	15	2	2	16	21	93	21	36	44	16	264	70	50	0.31692	0.356117	0.711956	0.734063	A
QD-459	2/3	56	1	12	30	22	7	5	34	42	38	18	36	40	30	90	76	49	0.299321	0.229602	0.744102	0.709294	A
QD-481	2/3	75	2	13	30	13	3	3	29	33	45	15	36	45	24	168	66	50	0.331259	0.321698	0.656178	0.714466	A
QD-488	2/3	73	2	13	26	15	3	2	8	36	69	25	36	51	24	144	70	46	0.295716	0.293831	0.626211	0.551566	A
QD-502	2/3	54	2	10	29	25	10	9	20	48	60	27	36	46	26	120	50	50	0.308598	0.371029	0.733127	0.741197	A
QD-511	2/3	63	2	10	30	21	7	6	18	60	51	25	36	50	23	120	48	50	0.303424	0.233448	0.639783	0.610466	A
sub0701	2/3	75	2	16	27	14	1	0	17	26	40	25	36	43	27	160	97	47	0.391264	0.28989	0.540601	0.646221	A
sub0702	2/3	60	2	9	29	19	6	4	8	23	138	24	25	44	22	183	73	45	0.404723	0.278066	0.570873	0.622175	A
sub0703	2/3	69	2	14	29	22	8	8	13	56	45	30	36	47	29	141	51	50	0.285286	0.254954	0.400333	0.398142	A
sub0704	2/3	72	1	14	28	20	5	4	22	22	92	24	35	40	26	260	77	45	0.339326	0.323219	0.38946	0.529846	A
sub0705	2/3	67	1	12	28	9	3	0	26	53	34	21	36	42	28	109	56	49	0.351963	0.278611	0.442258	0.488174	A
sub0706	2/3	59	2	8	26	18	7	4	2	17	49	15	18	48	17	284	68	45	0.484436	0.299994	0.58044	0.680884	A
sub0707	2/3	68	2	9	27	16	4	2	1	24	66	24	32	42	17	185	83	45	0.347762	0.243168	0.478675	0.560035	A
sub0708	2/3	69	1	12	29	13	5	4	19	19	82	30	34	31	26	179	101	41	0.347407	0.304826	0.318039	0.377723	A
sub0709	2/3	70	1	9	30	21	6	3	14	30	60	24	34	53	27	122	73	44	0.402333	0.407435	0.586135	0.625808	A
sub0710	2/3	58	1	12	25	13	4	4	8	35	59	20	36	51	24	160	79	46	0.350963	0.307986	0.349942	0.419415	A
QD-0003	3/4	51	2	15	28	26	10	10	20	53	109	22	36	51	28	130	50	47	0.356427	0.283558	0.734691	0.772024	B
QD-0006	3/4	61	2	14	30	28	12	12	10	31	62	28	34	52	23	135	59	50	0.327299	0.285223	0.907484	0.816976	B
QD-0009	3/4	70	2	17	24	7	0	0	0	32	155	24	36	23	20	205	124	50	0.294684	0.16825	0.757707	0.693421	B
QD-0038	3/4	71	1	12	28	22	10	10	16	25	81	26	34	49	23	92	100	45	0.208678	0.159596	0.675523	0.667715	B
QD-0041	3/4	69	2	17	28	13	3	2	20	40	50	29	36	40	21	120	90	44	0.270706	0.229656	0.886686	0.889468	B
QD-0047	3/4	74	1	13	26	18	6	3	16	25	137	27	36	33	25	278	164	45	0.346866	0.230223	0.875632	0.87808	B
QD-0075	3/4	55	2	11	29	26	8	8	14	31	67	21	36	44	25	134	84	47	0.328922	0.219446	0.804389	0.771633	B
QD-0080	3/4	72	1	7	27	12	6	4	14	25	43	26	34	38	25	173	105	45	0.324854	0.265511	0.826473	0.764087	B
QD-0081	3/4	60	1	14	27	22	8	8	8	27	61	6	32	30	25	217	126	48	0.189032	0.184847	0.616877	0.780615	B
QD-0083	3/4	69	2	13	24	3	0	0	0	2	438	2	2	27	19	174	135	33	0.23209	0.243688	0.763466	0.76564	B
QD-0110	3/4	62	2	12	27	20	8	8	20	50	58	23	34	51	17	130	90	41	0.308357	0.271764	0.854153	0.777527	B
QD-0112	3/4	76	2	9	24	10	0	0	0	11	80	8	13	23	16	175	172	21	0.256686	0.307178	0.715421	0.71377	B
QD-0150	3/4	65	2	9	24	9	0	0	0	21	70	10	8	22	12	245	134	42	0.302942	0.251528	0.739648	0.818265	B
QD-0165	3/4	61	2	8	24	21	7	5	4	17	71	3	14	34	20	222	118	43	0.369036	0.291377	0.785599	0.726584	B
QD-0189	3/4	60	2	9	26	15	2	3	2	24	83	27	18	31	19	187	84	43	0.285009	0.275199	0.669069	0.689384	B
QD-0190	3/4	64	2	12	27	16	1	1	6	44	47	23	36	51	26	192	68	46	0.297881	0.318487	0.740912	0.771941	B
QD-198	3/4	68	1	14	27	13	2	2	9	24	96	27	36	35	28	236	90	50	0.231151	0.177618	0.665994	0.670192	B
QD-219	3/4	54	1	14	27	14	6	5	26	48	38	26	36	53	26	108	91	50	0.252211	0.193283	0.77055	0.726797	B
QD-221	3/4	75	2	16	29	13	3	0	20	20	74	29	34	49	28	164	87	50	0.325259	0.232751	0.814229	0.764419	B
QD-267	4/4	69	1	12	27	10	0	0	2	29	75	18	31	34	27	230	223	47	0.263585	0.255385	0.718511	0.723669	B
QD-289	3/4	63	2	9	26	10	2	2	2	28	50	14	24	38	22	129	74	50	0.277446	0.228227	0.776597	0.797349	B
QD-326	3/4	61	2	16	27	17	8	8	34	52	29	29	36	74	28	104	65	50	0.307686	0.242414	0.99149	0.895513	B
QD-330	3/4	62	2	9	24	12	3	2	6	21	86	21	34	42	17	225	67	49	0.276056	0.236465	0.873839	0.695536	B
QD-336	3/4	64	1	7	28	13	4	3	10	35	58	18	32	31	24	149	97	45	0.262195	0.239638	0.610295	0.690114	B
QD-339	4/4	55	2	9	25	11	3	3	6	31	96	20	36	32	25	118	109	41	0.319126	0.279946	0.789657	0.818352	B
QD-344	3/4	70	2	6	25	10	2	2	8	18	59	24	34	28	13	176	127	43	0.312575	0.269371	0.640683	0.700387	B
QD-423	3/4	73	1	6	24	9	0	0	14	19	65	28	34	25	24	169	101	43	0.241073	0.213829	0.590883	0.585585	B
QD-441	2/4	78	2	16	25	6	0	0	2	28	60	26	30	44	16	155	63	47	0.241876	0.194543	0.773805	0.768988	B
QD-465	2/4	51	2	4	24	17	6	6	12	22	64	25	33	38	15	326	67	47	0.328906	0.247942	0.79565	0.835318	B
QD-479	4/4	63	1	8	27	19	4	3	5	22	74	27	34	49	23	175	29	42	0.308474	0.279751	0.668637	0.640067	B
QD-489	3/4	73	1	21	28	7	0	1	2	29	46	14	36	29	24	159	98	47	0.165218	0.22131	0.390039	0.514584	B
QD-522	4/4	69	2	9	25	10	0	0	0	27	63	25	36	35	19	237	97	50	0.287387	0.289959	0.836248	0.900261	B
