# Supplementary material for: Differences in resting-state brain networks and gray matter between APOE ε2 and APOE ε4 carriers in non-dementia elderly
Source: Front Psychiatry. 2023 Aug 10;14:1197987. doi: 10.3389/fpsyt.2023.1197987 (PMC10449453; doi:10.3389/fpsyt.2023.1197987)
Supplement: SUPPLEMENTARY TABLE 7 — Details of brain regions with gray matter differences between the two groups [file Table_7.XLSX]

## Sheet: Sheet1
					Direction	Abnormal brain regions	The number of voxel	Peak coordinates	peak value
					2>4	Thalamus	1211	-2 -7 -8	5.2867
						Postcentral_R	1734	59 -1 34	4.6252
					4>2	Putamen_R	1719	32 2 6	-4.4479
						Putamen_L	1454	-30 -4 7	-4.7141
